# Supplementary material for: The Effect of Medical Cooperation in the CKD Patients: 10-Year Multicenter Cohort Study
Source: J Pers Med. 2023 Mar 26;13(4):582. doi: 10.3390/jpm13040582 (PMC10142789; doi:10.3390/jpm13040582)
Supplement: Supplementary file 1 [file jpm-13-00582-s001.zip]

Archive with 1 entries (1 files):
- jpm-2220237-supplementary.pdf
